# Supplementary material for: Sleep duration, genetic susceptibility, and Alzheimer's disease: a longitudinal UK Biobank-based study
Source: BMC Geriatr. 2022 Aug 2;22:638. doi: 10.1186/s12877-022-03298-8 (PMC9344659; doi:10.1186/s12877-022-03298-8)
Supplement: Supplementary file 2 — Additional file 2. [file 12877_2022_3298_MOESM2_ESM.xlsx]

## Sheet: tables1
	GWAS (UK Biobank) as exposure for sleep duration ((https://gwas.mrcieu.ac.uk/. GWAS ID: ukb-b-4424)) in the MR design,
		samplesize.exposure	se.exposure	beta.exposure	pos.exposure	chr.exposure	pval.exposure	id.exposure	SNP	effect_allele.exposure	other_allele.exposure	eaf.exposure	exposure	mr_keep.exposure	pval_origin.exposure	data_source.exposure
	1	460099	0.00176031	-0.0127275	34731984	1	4.79954e-13	ukb-b-4424	rs915416	G	C	0.70906	Sleep duration || id:ukb-b-4424	TRUE	reported	igd
	2	460099	0.00162062	-0.0108333	66470206	1	2.29985e-11	ukb-b-4424	rs2186122	T	A	0.559911	Sleep duration || id:ukb-b-4424	TRUE	reported	igd
	3	460099	0.00168475	0.00929853	201861016	1	3.40001e-08	ukb-b-4424	rs2279681	G	C	0.341785	Sleep duration || id:ukb-b-4424	TRUE	reported	igd
	4	460099	0.00163399	-0.0099657	31555056	1	1.09999e-09	ukb-b-4424	rs7517981	C	T	0.601498	Sleep duration || id:ukb-b-4424	TRUE	reported	igd
	5	460099	0.00179427	0.0123378	98527951	1	6.09958e-12	ukb-b-4424	rs12567114	A	G	0.276368	Sleep duration || id:ukb-b-4424	TRUE	reported	igd
	6	460099	0.00166133	0.0092696	8705037	1	2.39999e-08	ukb-b-4424	rs1463053	A	G	0.639694	Sleep duration || id:ukb-b-4424	TRUE	reported	igd
	7	460099	0.00200498	0.0115272	71703970	1	8.99995e-09	ukb-b-4424	rs6681755	A	G	0.199783	Sleep duration || id:ukb-b-4424	TRUE	reported	igd
	8	460099	0.00219716	-0.0130999	40382712	2	2.5e-09	ukb-b-4424	rs374153	T	C	0.842567	Sleep duration || id:ukb-b-4424	TRUE	reported	igd
	9	460099	0.00192922	0.0289035	114089551	2	9.60064e-51	ukb-b-4424	rs2863957	A	C	0.220537	Sleep duration || id:ukb-b-4424	TRUE	reported	igd
	10	460099	0.00184758	0.011796	166945635	2	1.7e-10	ukb-b-4424	rs1972712	C	T	0.249455	Sleep duration || id:ukb-b-4424	TRUE	reported	igd
	11	460099	0.00184372	-0.0101806	103944744	2	3.40001e-08	ukb-b-4424	rs72831782	A	T	0.269409	Sleep duration || id:ukb-b-4424	TRUE	reported	igd
	12	460099	0.0016555	0.0149506	58058069	2	1.69981e-19	ukb-b-4424	rs2683630	G	C	0.629076	Sleep duration || id:ukb-b-4424	TRUE	reported	igd
	13	460099	0.00287424	0.0236649	58871658	2	1.80011e-16	ukb-b-4424	rs75539574	C	A	0.085774	Sleep duration || id:ukb-b-4424	TRUE	reported	igd
	14	460099	0.00169075	0.0101569	147583187	2	1.89998e-09	ukb-b-4424	rs35662245	A	T	0.338713	Sleep duration || id:ukb-b-4424	TRUE	reported	igd
	15	460099	0.00163116	-0.00983781	178539272	3	1.6e-09	ukb-b-4424	rs6783516	T	G	0.583817	Sleep duration || id:ukb-b-4424	TRUE	reported	igd
	16	460099	0.00368137	-0.0216874	55823890	3	3.79997e-09	ukb-b-4424	rs76258078	G	A	0.049994	Sleep duration || id:ukb-b-4424	TRUE	reported	igd
	17	460099	0.00169722	0.0114805	135874294	3	1.29987e-11	ukb-b-4424	rs113021516	C	G	0.335898	Sleep duration || id:ukb-b-4424	TRUE	reported	igd
	18	460099	0.00161761	-0.00883899	70470834	3	4.60002e-08	ukb-b-4424	rs17732997	G	C	0.429679	Sleep duration || id:ukb-b-4424	TRUE	reported	igd
	19	460099	0.00189404	-0.0111549	74961196	3	3.89996e-09	ukb-b-4424	rs9810474	T	C	0.232184	Sleep duration || id:ukb-b-4424	TRUE	reported	igd
	20	460099	0.00162466	-0.0101517	107564459	3	4.09996e-10	ukb-b-4424	rs7644809	C	T	0.576033	Sleep duration || id:ukb-b-4424	TRUE	reported	igd
	21	460099	0.00303933	-0.0242704	103188709	4	1.39991e-15	ukb-b-4424	rs13107325	T	C	0.074905	Sleep duration || id:ukb-b-4424	TRUE	reported	igd
	22	460099	0.00160143	-0.00980706	18327896	4	9.09997e-10	ukb-b-4424	rs2192528	G	A	0.522493	Sleep duration || id:ukb-b-4424	TRUE	reported	igd
	23	460099	0.00181248	-0.0106369	82287250	4	4.39997e-09	ukb-b-4424	rs2839753	C	T	0.265347	Sleep duration || id:ukb-b-4424	TRUE	reported	igd
	24	460099	0.00173522	-0.00986657	135486536	5	1.29999e-08	ukb-b-4424	rs7711696	T	G	0.304987	Sleep duration || id:ukb-b-4424	TRUE	reported	igd
	25	460099	0.00170288	-0.0106435	7249696	5	4.09996e-10	ukb-b-4424	rs12518468	C	T	0.328685	Sleep duration || id:ukb-b-4424	TRUE	reported	igd
	26	460099	0.00161004	-0.00928337	1428883	5	8.10009e-09	ukb-b-4424	rs365663	G	A	0.45495	Sleep duration || id:ukb-b-4424	TRUE	reported	igd
	27	460099	0.00169707	0.0117662	102313939	5	4.10015e-12	ukb-b-4424	rs6889592	A	G	0.332608	Sleep duration || id:ukb-b-4424	TRUE	reported	igd
	28	460099	0.00198822	0.0113794	176751059	5	1e-08	ukb-b-4424	rs151014368	A	G	0.20734	Sleep duration || id:ukb-b-4424	TRUE	reported	igd
	29	460099	0.00164901	-0.00948383	54937974	6	8.9e-09	ukb-b-4424	rs9382445	C	T	0.375168	Sleep duration || id:ukb-b-4424	TRUE	reported	igd
	30	460099	0.00202652	-0.0132113	29829636	6	7.10068e-11	ukb-b-4424	rs1611719	A	G	0.209698	Sleep duration || id:ukb-b-4424	TRUE	reported	igd
	31	460099	0.00193332	-0.0111278	43160375	6	8.60003e-09	ukb-b-4424	rs113113059	C	T	0.219834	Sleep duration || id:ukb-b-4424	TRUE	reported	igd
	32	460099	0.00173455	-0.00951481	130638156	6	4.09996e-08	ukb-b-4424	rs7740402	G	T	0.3061	Sleep duration || id:ukb-b-4424	TRUE	reported	igd
	33	460099	0.00162351	0.0091922	93162639	6	1.5e-08	ukb-b-4424	rs9345234	C	A	0.57786	Sleep duration || id:ukb-b-4424	TRUE	reported	igd
	34	460099	0.00178155	-0.0133534	28584775	6	6.59933e-14	ukb-b-4424	rs34556183	G	A	0.279888	Sleep duration || id:ukb-b-4424	TRUE	reported	igd
	35	460099	0.00186248	-0.0117257	132568255	7	3.09999e-10	ukb-b-4424	rs11982852	T	C	0.243858	Sleep duration || id:ukb-b-4424	TRUE	reported	igd
	36	460099	0.00192625	0.0129633	2107262	7	1.69981e-11	ukb-b-4424	rs62444917	C	A	0.222315	Sleep duration || id:ukb-b-4424	TRUE	reported	igd
	37	460099	0.00181083	-0.0134358	114126432	7	1.20005e-13	ukb-b-4424	rs2079070	G	C	0.734582	Sleep duration || id:ukb-b-4424	TRUE	reported	igd
	38	460099	0.00160135	-0.0105656	10280228	8	4.19952e-11	ukb-b-4424	rs7831557	A	G	0.517438	Sleep duration || id:ukb-b-4424	TRUE	reported	igd
	39	460099	0.00168824	0.0100011	14043662	8	3.09999e-09	ukb-b-4424	rs7016314	C	T	0.655927	Sleep duration || id:ukb-b-4424	TRUE	reported	igd
	40	460099	0.00372396	0.0218515	36901494	9	4.39997e-09	ukb-b-4424	rs17391944	G	T	0.04986	Sleep duration || id:ukb-b-4424	TRUE	reported	igd
	41	460099	0.00454852	-0.0252948	70541193	10	2.69998e-08	ukb-b-4424	rs112100783	A	G	0.033439	Sleep duration || id:ukb-b-4424	TRUE	reported	igd
	42	460099	0.00197431	0.0114031	125060948	10	7.69999e-09	ukb-b-4424	rs10510128	A	G	0.207951	Sleep duration || id:ukb-b-4424	TRUE	reported	igd
	43	460099	0.00163637	-0.00907587	64564892	10	2.90001e-08	ukb-b-4424	rs2236295	T	G	0.403043	Sleep duration || id:ukb-b-4424	TRUE	reported	igd
	44	460099	0.00162182	0.0116589	28829882	11	6.4998e-13	ukb-b-4424	rs1517572	C	A	0.581256	Sleep duration || id:ukb-b-4424	TRUE	reported	igd
	45	460099	0.00160279	0.010819	43769287	11	1.50003e-11	ukb-b-4424	rs7115856	C	A	0.461273	Sleep duration || id:ukb-b-4424	TRUE	reported	igd
	46	460099	0.00160373	-0.0102766	47406592	11	1.5e-10	ukb-b-4424	rs11039216	T	C	0.532944	Sleep duration || id:ukb-b-4424	TRUE	reported	igd
	47	460099	0.00163853	-0.00979722	113293596	11	2.19999e-09	ukb-b-4424	rs2734831	G	T	0.606881	Sleep duration || id:ukb-b-4424	TRUE	reported	igd
	48	460099	0.001678	0.00974534	61588305	11	6.29999e-09	ukb-b-4424	rs174564	G	A	0.348602	Sleep duration || id:ukb-b-4424	TRUE	reported	igd
	49	460099	0.0025174	-0.0158002	101520886	11	3.50002e-10	ukb-b-4424	rs1939455	T	G	0.120291	Sleep duration || id:ukb-b-4424	TRUE	reported	igd
	50	460099	0.0018253	0.0105257	88297740	11	8.10009e-09	ukb-b-4424	rs1553132	G	A	0.258638	Sleep duration || id:ukb-b-4424	TRUE	reported	igd
	51	460099	0.00176809	-0.0100207	38764559	12	1.40001e-08	ukb-b-4424	rs34354917	A	C	0.288625	Sleep duration || id:ukb-b-4424	TRUE	reported	igd
	52	460099	0.00163264	0.0108732	117951150	12	2.70023e-11	ukb-b-4424	rs4767550	G	A	0.413171	Sleep duration || id:ukb-b-4424	TRUE	reported	igd
	53	460099	0.001661	0.00978234	53888526	13	3.89996e-09	ukb-b-4424	rs6561715	A	T	0.630636	Sleep duration || id:ukb-b-4424	TRUE	reported	igd
	54	460099	0.00167463	-0.00969462	65554638	14	7.10003e-09	ukb-b-4424	rs55658675	T	C	0.352906	Sleep duration || id:ukb-b-4424	TRUE	reported	igd
	55	460099	0.00294327	-0.019985	78495761	14	1.10002e-11	ukb-b-4424	rs11621908	T	C	0.082807	Sleep duration || id:ukb-b-4424	TRUE	reported	igd
	56	460099	0.00164549	-0.00925348	99735233	14	1.89998e-08	ukb-b-4424	rs2748809	C	T	0.429258	Sleep duration || id:ukb-b-4424	TRUE	reported	igd
	57	460099	0.00179311	-0.0133838	47989799	15	8.4004e-14	ukb-b-4424	rs8038326	G	A	0.273169	Sleep duration || id:ukb-b-4424	TRUE	reported	igd
	58	460099	0.00163585	0.0116218	6540795	16	1.20005e-12	ukb-b-4424	rs56367859	G	A	0.397585	Sleep duration || id:ukb-b-4424	TRUE	reported	igd
	59	460099	0.00161069	0.0120438	56269892	16	7.59976e-14	ukb-b-4424	rs9302680	A	G	0.439272	Sleep duration || id:ukb-b-4424	TRUE	reported	igd
	60	460099	0.00176035	0.0109493	23909538	16	5e-10	ukb-b-4424	rs11643715	G	C	0.292625	Sleep duration || id:ukb-b-4424	TRUE	reported	igd
	61	460099	0.00161283	-0.0110198	53798622	16	8.30042e-12	ukb-b-4424	rs8047587	T	G	0.439514	Sleep duration || id:ukb-b-4424	TRUE	reported	igd
	62	460099	0.00193583	0.0109737	20023601	16	1.40001e-08	ukb-b-4424	rs72771082	G	A	0.217832	Sleep duration || id:ukb-b-4424	TRUE	reported	igd
	63	460099	0.00163392	-0.00932835	79954544	17	1.09999e-08	ukb-b-4424	rs8074498	A	T	0.580951	Sleep duration || id:ukb-b-4424	TRUE	reported	igd
	64	460099	0.00168963	0.0111701	11231513	17	3.80014e-11	ukb-b-4424	rs11650677	A	G	0.339185	Sleep duration || id:ukb-b-4424	TRUE	reported	igd
	65	460099	0.00160094	-0.00944768	45575354	17	3.59998e-09	ukb-b-4424	rs9903898	T	C	0.488883	Sleep duration || id:ukb-b-4424	TRUE	reported	igd
	66	460099	0.00199248	0.0109222	21335627	17	4.20001e-08	ukb-b-4424	rs8072993	G	T	0.635677	Sleep duration || id:ukb-b-4424	TRUE	reported	igd
	67	460099	0.00182049	-0.012642	53050058	18	3.80014e-12	ukb-b-4424	rs1348047	T	G	0.267253	Sleep duration || id:ukb-b-4424	TRUE	reported	igd
	68	460099	0.00164378	-0.00919552	34986767	19	2.19999e-08	ukb-b-4424	rs35126035	C	A	0.55833	Sleep duration || id:ukb-b-4424	TRUE	reported	igd
	69	460099	0.00162787	0.0109576	9942123	19	1.69981e-11	ukb-b-4424	rs34786000	T	G	0.553361	Sleep duration || id:ukb-b-4424	TRUE	reported	igd
	70	460099	0.00161401	-0.00926905	43538733	20	9.29994e-09	ukb-b-4424	rs2072727	C	T	0.56459	Sleep duration || id:ukb-b-4424	TRUE	reported	igd
	71	460099	0.00229721	-0.0135938	39077058	22	3.29997e-09	ukb-b-4424	rs9611007	T	C	0.141673	Sleep duration || id:ukb-b-4424	TRUE	reported	igd

## Sheet: tables2
	Outcome data from a GWAS (https://gwas.mrcieu.ac.uk/. GWAS ID: ieu-b-2) with no participant overlap with UKB
		SNP	chr	pos	beta.outcome	se.outcome	samplesize.outcome	pval.outcome	eaf.outcome	effect_allele.outcome	other_allele.outcome	outcome	id.outcome	originalname.outcome	outcome.deprecated	mr_keep.outcome	data_source.outcome
	1	rs174564	11	61588305	-0.0117	0.0153	63926	0.445	NA	G	A	Alzheimer's disease || id:ieu-b-2	ieu-b-2	Alzheimer's disease	Alzheimer's disease || ||	TRUE	igd
	2	rs11039216	11	47406592	0.0709	0.0146	63926	1.23401e-06	NA	T	C	Alzheimer's disease || id:ieu-b-2	ieu-b-2	Alzheimer's disease	Alzheimer's disease || ||	TRUE	igd
	3	rs35662245	2	147583187	0.0141	0.0152	63926	0.3533	NA	A	T	Alzheimer's disease || id:ieu-b-2	ieu-b-2	Alzheimer's disease	Alzheimer's disease || ||	TRUE	igd
	4	rs151014368	5	176751059	-0.0295	0.0179	63926	0.09963	NA	A	G	Alzheimer's disease || id:ieu-b-2	ieu-b-2	Alzheimer's disease	Alzheimer's disease || ||	TRUE	igd
	5	rs9345234	6	93162639	0.0252	0.0145	63926	0.0821902	NA	C	A	Alzheimer's disease || id:ieu-b-2	ieu-b-2	Alzheimer's disease	Alzheimer's disease || ||	TRUE	igd
	6	rs2734831	11	113293596	-0.006	0.0146	63926	0.680899	NA	G	T	Alzheimer's disease || id:ieu-b-2	ieu-b-2	Alzheimer's disease	Alzheimer's disease || ||	TRUE	igd
	7	rs9903898	17	45575354	-0.0536	0.015	63926	0.000361102	NA	T	C	Alzheimer's disease || id:ieu-b-2	ieu-b-2	Alzheimer's disease	Alzheimer's disease || ||	TRUE	igd
	8	rs72831782	2	103944744	-0.0117	0.0181	63926	0.5178	NA	A	T	Alzheimer's disease || id:ieu-b-2	ieu-b-2	Alzheimer's disease	Alzheimer's disease || ||	TRUE	igd
	9	rs2186122	1	66470206	0.0391	0.0143	63926	0.00637793	NA	T	A	Alzheimer's disease || id:ieu-b-2	ieu-b-2	Alzheimer's disease	Alzheimer's disease || ||	TRUE	igd
	10	rs6681755	1	71703970	0.0356	0.0177	63926	0.0445903	NA	A	G	Alzheimer's disease || id:ieu-b-2	ieu-b-2	Alzheimer's disease	Alzheimer's disease || ||	TRUE	igd
	11	rs7644809	3	107564459	0.0028	0.0145	63926	0.8483	NA	C	T	Alzheimer's disease || id:ieu-b-2	ieu-b-2	Alzheimer's disease	Alzheimer's disease || ||	TRUE	igd
	12	rs1972712	2	166945635	0.0052	0.0164	63926	0.750601	NA	C	T	Alzheimer's disease || id:ieu-b-2	ieu-b-2	Alzheimer's disease	Alzheimer's disease || ||	TRUE	igd
	13	rs2079070	7	114126432	-0.0243	0.0161	63926	0.1313	NA	G	C	Alzheimer's disease || id:ieu-b-2	ieu-b-2	Alzheimer's disease	Alzheimer's disease || ||	TRUE	igd
	14	rs9382445	6	54937974	0.0315	0.0147	63926	0.0317198	NA	C	T	Alzheimer's disease || id:ieu-b-2	ieu-b-2	Alzheimer's disease	Alzheimer's disease || ||	TRUE	igd
	15	rs374153	2	40382712	0.0338	0.0199	63926	0.0896603	NA	T	C	Alzheimer's disease || id:ieu-b-2	ieu-b-2	Alzheimer's disease	Alzheimer's disease || ||	TRUE	igd
	16	rs8038326	15	47989799	-0.0134	0.0159	63926	0.4001	NA	G	A	Alzheimer's disease || id:ieu-b-2	ieu-b-2	Alzheimer's disease	Alzheimer's disease || ||	TRUE	igd
	17	rs1348047	18	53050058	0.0368	0.0161	63926	0.0223398	NA	T	G	Alzheimer's disease || id:ieu-b-2	ieu-b-2	Alzheimer's disease	Alzheimer's disease || ||	TRUE	igd
	18	rs35126035	19	34986767	0.0023	0.015	63926	0.8776	NA	C	A	Alzheimer's disease || id:ieu-b-2	ieu-b-2	Alzheimer's disease	Alzheimer's disease || ||	TRUE	igd
	19	rs1553132	11	88297740	-0.0023	0.0163	63926	0.8867	NA	G	A	Alzheimer's disease || id:ieu-b-2	ieu-b-2	Alzheimer's disease	Alzheimer's disease || ||	TRUE	igd
	20	rs10510128	10	125060948	-0.0001	0.0171	63926	0.9935	NA	A	G	Alzheimer's disease || id:ieu-b-2	ieu-b-2	Alzheimer's disease	Alzheimer's disease || ||	TRUE	igd
	21	rs11643715	16	23909538	0.0116	0.0156	63926	0.4591	NA	G	C	Alzheimer's disease || id:ieu-b-2	ieu-b-2	Alzheimer's disease	Alzheimer's disease || ||	TRUE	igd
	22	rs2192528	4	18327896	-0.0351	0.0145	63926	0.0155199	NA	G	A	Alzheimer's disease || id:ieu-b-2	ieu-b-2	Alzheimer's disease	Alzheimer's disease || ||	TRUE	igd
	23	rs7740402	6	130638156	0.0084	0.0154	63926	0.5868	NA	G	T	Alzheimer's disease || id:ieu-b-2	ieu-b-2	Alzheimer's disease	Alzheimer's disease || ||	TRUE	igd
	24	rs2839753	4	82287250	-0.0116	0.0162	63926	0.475501	NA	C	T	Alzheimer's disease || id:ieu-b-2	ieu-b-2	Alzheimer's disease	Alzheimer's disease || ||	TRUE	igd
	25	rs2683630	2	58058069	0.0108	0.0147	63926	0.4613	NA	G	C	Alzheimer's disease || id:ieu-b-2	ieu-b-2	Alzheimer's disease	Alzheimer's disease || ||	TRUE	igd
	26	rs13107325	4	103188709	0.0202	0.0273	63926	0.4607	NA	T	C	Alzheimer's disease || id:ieu-b-2	ieu-b-2	Alzheimer's disease	Alzheimer's disease || ||	TRUE	igd
	27	rs6561715	13	53888526	0.006	0.0148	63926	0.6844	NA	A	T	Alzheimer's disease || id:ieu-b-2	ieu-b-2	Alzheimer's disease	Alzheimer's disease || ||	TRUE	igd
	28	rs7711696	5	135486536	0.0125	0.0155	63926	0.4187	NA	T	G	Alzheimer's disease || id:ieu-b-2	ieu-b-2	Alzheimer's disease	Alzheimer's disease || ||	TRUE	igd
	29	rs8047587	16	53798622	-0.0038	0.0146	63926	0.7922	NA	T	G	Alzheimer's disease || id:ieu-b-2	ieu-b-2	Alzheimer's disease	Alzheimer's disease || ||	TRUE	igd
	30	rs9302680	16	56269892	0.0059	0.0143	63926	0.676901	NA	A	G	Alzheimer's disease || id:ieu-b-2	ieu-b-2	Alzheimer's disease	Alzheimer's disease || ||	TRUE	igd
	31	rs9611007	22	39077058	-0.0266	0.0215	63926	0.2164	NA	T	C	Alzheimer's disease || id:ieu-b-2	ieu-b-2	Alzheimer's disease	Alzheimer's disease || ||	TRUE	igd
	32	rs2279681	1	201861016	-0.0036	0.0151	63926	0.8123	NA	G	C	Alzheimer's disease || id:ieu-b-2	ieu-b-2	Alzheimer's disease	Alzheimer's disease || ||	TRUE	igd
	33	rs75539574	2	58871658	-0.0119	0.0259	63926	0.6466	NA	C	A	Alzheimer's disease || id:ieu-b-2	ieu-b-2	Alzheimer's disease	Alzheimer's disease || ||	TRUE	igd
	34	rs12567114	1	98527951	-0.0121	0.0162	63926	0.4576	NA	A	G	Alzheimer's disease || id:ieu-b-2	ieu-b-2	Alzheimer's disease	Alzheimer's disease || ||	TRUE	igd
	35	rs56367859	16	6540795	0.022	0.0149	63926	0.1407	NA	G	A	Alzheimer's disease || id:ieu-b-2	ieu-b-2	Alzheimer's disease	Alzheimer's disease || ||	TRUE	igd
	36	rs72771082	16	20023601	-0.0057	0.0171	63926	0.7395	NA	G	A	Alzheimer's disease || id:ieu-b-2	ieu-b-2	Alzheimer's disease	Alzheimer's disease || ||	TRUE	igd
	37	rs365663	5	1428883	0.004	0.0146	63926	0.782899	NA	G	A	Alzheimer's disease || id:ieu-b-2	ieu-b-2	Alzheimer's disease	Alzheimer's disease || ||	TRUE	igd
	38	rs11982852	7	132568255	-0.0039	0.0168	63926	0.8177	NA	T	C	Alzheimer's disease || id:ieu-b-2	ieu-b-2	Alzheimer's disease	Alzheimer's disease || ||	TRUE	igd
	39	rs76258078	3	55823890	0.0662	0.0383	63926	0.0838591	NA	G	A	Alzheimer's disease || id:ieu-b-2	ieu-b-2	Alzheimer's disease	Alzheimer's disease || ||	TRUE	igd
	40	rs1463053	1	8705037	-0.0366	0.0146	63926	0.0119501	NA	A	G	Alzheimer's disease || id:ieu-b-2	ieu-b-2	Alzheimer's disease	Alzheimer's disease || ||	TRUE	igd
	41	rs2863957	2	114089551	-0.0053	0.0173	63926	0.758799	NA	A	C	Alzheimer's disease || id:ieu-b-2	ieu-b-2	Alzheimer's disease	Alzheimer's disease || ||	TRUE	igd
	42	rs7831557	8	10280228	0.0089	0.0147	63926	0.542	NA	A	G	Alzheimer's disease || id:ieu-b-2	ieu-b-2	Alzheimer's disease	Alzheimer's disease || ||	TRUE	igd
	43	rs7016314	8	14043662	0.0215	0.0151	63926	0.1558	NA	C	T	Alzheimer's disease || id:ieu-b-2	ieu-b-2	Alzheimer's disease	Alzheimer's disease || ||	TRUE	igd
	44	rs17732997	3	70470834	0.0221	0.0145	63926	0.1276	NA	G	C	Alzheimer's disease || id:ieu-b-2	ieu-b-2	Alzheimer's disease	Alzheimer's disease || ||	TRUE	igd
	45	rs12518468	5	7249696	-0.0177	0.0156	63926	0.2569	NA	C	T	Alzheimer's disease || id:ieu-b-2	ieu-b-2	Alzheimer's disease	Alzheimer's disease || ||	TRUE	igd
	46	rs2236295	10	64564892	0.0301	0.0148	63926	0.0415901	NA	T	G	Alzheimer's disease || id:ieu-b-2	ieu-b-2	Alzheimer's disease	Alzheimer's disease || ||	TRUE	igd
	47	rs7115856	11	43769287	-0.0129	0.0144	63926	0.37	NA	C	A	Alzheimer's disease || id:ieu-b-2	ieu-b-2	Alzheimer's disease	Alzheimer's disease || ||	TRUE	igd
	48	rs1517572	11	28829882	0.007	0.0147	63926	0.6312	NA	C	A	Alzheimer's disease || id:ieu-b-2	ieu-b-2	Alzheimer's disease	Alzheimer's disease || ||	TRUE	igd
	49	rs17391944	9	36901494	0.0252	0.0325	63926	0.4378	NA	G	T	Alzheimer's disease || id:ieu-b-2	ieu-b-2	Alzheimer's disease	Alzheimer's disease || ||	TRUE	igd
	50	rs4767550	12	117951150	-0.0136	0.0147	63926	0.3535	NA	G	A	Alzheimer's disease || id:ieu-b-2	ieu-b-2	Alzheimer's disease	Alzheimer's disease || ||	TRUE	igd
	51	rs34354917	12	38764559	0.0255	0.0179	63926	0.154	NA	A	C	Alzheimer's disease || id:ieu-b-2	ieu-b-2	Alzheimer's disease	Alzheimer's disease || ||	TRUE	igd
	52	rs1611719	6	29829636	0.0255	0.0238	63926	0.285	NA	T	G	Alzheimer's disease || id:ieu-b-2	ieu-b-2	Alzheimer's disease	Alzheimer's disease || ||	TRUE	igd
	53	rs9810474	3	74961196	-0.0086	0.0172	63926	0.617701	NA	T	C	Alzheimer's disease || id:ieu-b-2	ieu-b-2	Alzheimer's disease	Alzheimer's disease || ||	TRUE	igd
	54	rs113021516	3	135874294	-0.0085	0.0151	63926	0.574399	NA	C	G	Alzheimer's disease || id:ieu-b-2	ieu-b-2	Alzheimer's disease	Alzheimer's disease || ||	TRUE	igd
	55	rs113113059	6	43160375	-0.011	0.0175	63926	0.5287	NA	C	T	Alzheimer's disease || id:ieu-b-2	ieu-b-2	Alzheimer's disease	Alzheimer's disease || ||	TRUE	igd
	56	rs6889592	5	102313939	0.0209	0.0153	63926	0.1716	NA	A	G	Alzheimer's disease || id:ieu-b-2	ieu-b-2	Alzheimer's disease	Alzheimer's disease || ||	TRUE	igd
	57	rs55658675	14	65554638	0.0109	0.0151	63926	0.4709	NA	T	C	Alzheimer's disease || id:ieu-b-2	ieu-b-2	Alzheimer's disease	Alzheimer's disease || ||	TRUE	igd
	58	rs11621908	14	78495761	0.0218	0.025	63926	0.3828	NA	T	C	Alzheimer's disease || id:ieu-b-2	ieu-b-2	Alzheimer's disease	Alzheimer's disease || ||	TRUE	igd
	59	rs2748809	14	99735233	-0.0026	0.0153	63926	0.863	NA	C	T	Alzheimer's disease || id:ieu-b-2	ieu-b-2	Alzheimer's disease	Alzheimer's disease || ||	TRUE	igd
	60	rs34786000	19	9942123	0.0097	0.015	63926	0.52	NA	T	G	Alzheimer's disease || id:ieu-b-2	ieu-b-2	Alzheimer's disease	Alzheimer's disease || ||	TRUE	igd
	61	rs11650677	17	11231513	0.0163	0.0149	63926	0.272	NA	A	G	Alzheimer's disease || id:ieu-b-2	ieu-b-2	Alzheimer's disease	Alzheimer's disease || ||	TRUE	igd

## Sheet: tables3
The baseline characteristics of participants according to sleep duration(h)
		short sleep duration	normal sleep duration	long sleep duration	P value
	Total	25703	448911	8893
	age				< 0.001
	median(IQR)	58 (51,63)	58 (50,63)	60 (52,65)
	Social deprivation				< 0.001
	median(IQR)	-1.1 (-3.2,2.2)	-2.2 (-3.7,0.3)	-1.1 (-3.1,2.2)
	Gender(n, %)				< 0.001
	Female	14435 (56.2)	242486 (54)	4918 (55.3)
	Male	11268 (43.8)	206425 (46)	3975 (44.7)
	Ethnicity(n, %)				< 0.001
	White	22619 (88.5)	408228 (91.2)	7886 (89.1)
	Mixed	1406 (5.5)	15995 (3.6)	449 (5.1)
	Other	1524 (6)	23261 (5.2)	512 (5.8)
	Education(n, %)				< 0.001
	College or University degree	5472 (21.7)	150128 (33.8)	1726 (19.8)
	Other	19776 (78.3)	294033 (66.2)	6990 (80.2)
	Smoking(n, %)				< 0.001
	Never	13044 (51)	246518 (55.1)	4185 (47.3)
	Previous	8648 (33.8)	155535 (34.8)	3239 (36.6)
	Current	3872 (15.1)	45286 (10.1)	1417 (16)
	Alcohol (n, %)				< 0.001
	Never	1812 (7.1)	18543 (4.1)	705 (7.9)
	Previous	1613 (6.3)	14852 (3.3)	714 (8)
	Current	22210 (86.6)	415081 (92.6)	7457 (84)
	Myocardial infarction(n, %)				< 0.001
	No	24110 (93.8)	431529 (96.1)	8070 (90.7)
	Yes	1593 (6.2)	17382 (3.9)	823 (9.3)
	Stroke(n, %)				< 0.001
	No	24714 (96.2)	438054 (97.6)	8297 (93.3)
	Yes	989 (3.8)	10857 (2.4)	596 (6.7)
	Diabetes(n, %)				< 0.001
	No	25320 (98.5)	444825 (99.1)	8615 (96.9)
	Yes	383 (1.5)	4086 (0.9)	278 (3.1)
	Hypertension(n, %)				< 0.001
	No	15487 (60.3)	314739 (70.1)	4795 (53.9)
	Yes	10216 (39.7)	134172 (29.9)	4098 (46.1)
